# Supplementary material for: Risk Factors of Severe COVID-19: A Review of Host, Viral and Environmental Factors
Source: Viruses. 2023 Jan 7;15(1):175. doi: 10.3390/v15010175 (PMC9863423; doi:10.3390/v15010175)
Supplement: Supplementary file 1 [file viruses-15-00175-s001.zip]

Archive with 1 entries (1 files):
- viruses-2125748-supplementary.xlsx
