# Supplementary material for: Risk Factors of Severe COVID-19: A Review of Host, Viral and Environmental Factors
Source: Viruses. 2023 Jan 7;15(1):175. doi: 10.3390/v15010175 (PMC9863423; doi:10.3390/v15010175)
Supplement: Supplementary file 1 [file viruses-15-00175-s001.zip › viruses-2125748-supplementary.xlsx]

## Sheet: Table S1
Supplementary Table S1: List of, and compiled results from selected large cohort studies and meta-analyses investigating multiple risk factors of severe COVID-19 Zsichla, L.; Müller, V. Risk factors of severe COVID-19: a review of host, viral and environmental factors. Viruses 2023, 15, 175. https://doi.org/10.3390/v15010175
Study characteristics				Risk factors (estimated effects)
Source	Design and country	Sample size	Outcome (measure)	Age	Comorbidities	Sex (Male)	Race & Ethnicity	Body Mass Index	Blood types	Smoking	Socioeconomic Status (Index of Multiple Deprivation quantile)	Pregnancy	Health care service	Rural	Long-term care resident
Bennett et al. 2020 [120]	retrospective cohort study USA	174568 SARS-CoV-2 positive cases (3767 COVID-19 deaths)	severity OR	1.032 (1.025, 1.038) / year	diabetes --> ns liver --> 1.20 (1.08-1.34) cancer --> ns pulmonary --> ns renal --> ns congestive heart failure --> ns rheumatic --> ns dementia --> 1.26 (1.13-1.41)	female --> ref male --> 1.70 (1.40-2.01)	white --> ref hispanic or latino --> ns black or african american--> ns asian --> 2.36 (1.38,4.04) other --> ns	30+ --> 1.41 (1.16,1.73)	O --> ref A --> ns B --> ns AB --> 0.53 (0.29,0.94) Rh positive --> ref Rh negative --> ns	-	-	-	-	-	-
Bhaskaran et al. 2021 [280]	retrospective cohort study United Kingdom	(17063 COVID-19 deaths)	death OR	18-39 --> 0.06 (0.04-0.07) 40-49 --> 0.34 (0.29-0.39) 50-59 --> ref 60-69 --> 2.57 (2.35-2.80) 70-79 --> 6.74 (6.21-7.31) 80+ --> 24.10 (22.23-26.13)	high blood pressure or hypertension --> 0.90 (0.87-0.94) pulmonary excluding asthma --> 1.66 (1.59-1.73) asthma --> no OCS use ns ; OCS use 1.15 (1.05-1.26) coronary heart disease --> 1.23 (1.19-1.27) diabetes --> HBA1c<58 1.20 (1.16-1.25) ; >=58 1.83 (1.74-1.93) ; no measure 1.71 (1.58-1.86) non-haemotological cancer --> <1 year ago 1.44 (1.28-1.62); 1-4.9 years 1.11 (1.03-1.20); 5+ years ns hae…	female --> ref male --> 1.55 (1.50-1.60)	white --> ref mixed --> 1.43 (1.15-1.78) south asian --> 1.70 (1.55-1.85) black --> 1.44 (1.27-1.63) other --> 1.38 (1.16-1.63)	30-34.9 --> 1.07 (1.03-1.12) 35-39.9 --> 1.44 (1.36-1.54) 40 --> 2.11 (1.93-2.29)	-	never --> ref former --> 1.26 (1.22-1.30) current --> 0.97 (0.91-1.04)	1 --> ref 2 --> 1.13 (1.07-1.19) 3 --> 1.25 (1.19-1.32) 4 --> 1.53 (1.46-1.61) 5 --> 1.71 (1.62-1.80)	-	-	-	-
Carillo-Vega et al. 2020 [13]	retrospective cohort study Mexico	10544 SARS-CoV-2 positive cases (968 COVID-19 deaths)	death OR	25-49 --> ref 50-74 --> 1.96 (1.63-2.34) 75+ --> 3.74 (2.80-4.98)	chronic kidney disease --> 1.44 (1.01-2.06) chronic obstructive pulmonary disease --> 1.68 (1.22-2.31) immuno-suppressed --> 1.70 (1.13-2.55) cardiovascular disease --> ns asthma --> ns none --> ref diabetes & hypertension & obesity --> 2.10 (1.50-2.93) diabetes & hypertension --> 1.92 (1.48-2.49) diabetes & obesity --> 2.06 (1.35-3.12) hypertension & obesity --> 1.88 (1.33-2.65) hypertension -->…	female --> ref male --> 1.53 (1.30-1.81)	-	-	-	ns	-	non-pregnant --> ref pregnant --> 3.56 (1.17-10.80)	Private Services --> ref Mexican Institute of Social Security Services --> 9.25 (5.61-15.24) Institute of Social Security and Services for State Workers Services --> 2.25 (1.29-3.91) Health Ministry Services -->3.56 (2.18-5.81) other Services --> 2.45 (1.34-4.46Ö	-	-
Ge et al. 2021 [201]	retrospective cohort study Ontario, Canada	167500 SARS-CoV-2 positive cases (4747 COVID-19 deaths)	30-day mortality HR	<=49 --> 0.10 (0.07-0.14) 50-59 --> ref 60-69 --> 3.71 (3.11-4.42) 70-79 --> 10.80 (9.06-12.89) 80+ --> 23.10 (19.37-27.56)	asthma --> ns chronic obstructive pulmonary disease --> 1.19 (1.12-1.26) dementia --> 1.46 (1.35-1.58) HIV --> ns hypertension --> 1.16 (1.07-1.26) diabetes --> 1.19 (1.12-1.26) chronic kidney disease --> 1.45 (1.34-1.57) cancer --> 1.17 (1.09-1.27) cardiac vascular disease --> 1.22 (1.15-1.30) rheumatoid arthritis --> ns inflammatory bowel disease --> ns liver disease --> ns mental health illnes…	female --> ref male --> 1.65 (1.55-1.75)	-	-	-	-	2 --> ns 3 --> ns 4 --> 0.87 (0.79-0.96) 5 --> 1.86 (0.78-0.95)	-	-	ns	1.86 (1.72-2.01)
Gimeno-Miguel et al. 2021 [290]	retrospective cohort study Spain	68913 SARS-CoV-2 positive cases (1598 COVID-19 deaths)	severity OR	<14 --> 0.07 (0.06-0.10) 15-44 --> 0.23 (0.21-0.25) 45-64 --> ref 65-69 --> 3.11 (2.88-3.37) 80+ --> 8.23 (7.64-8.87)	(separate estimates for males & females) congestive heart failure --> 1.39 (1.16-1.68) & 1.28 (1.03-1.60) diabetes --> 1.24 (1.10-1.40) & 1.37 (1.23-1.53) chronic renal failure --> 1.22 (1.05-1.42) & 1.31 (1.11-1.55) obesity --> 1.26 (1.13-1.42) & 1.21 (1.06-1.37) female infertility --> 1.87 (1.22-2.85) & - obstructive sleep apnea --> 1.43 (1.03-2.00) & - hepatic steatosis and other liver disease…	female --> ref male --> 1.71 (1.61-1.82)	-	-	-	-	-	-	-	0.87 (0.82-0.92)	-
Gutierrez et al. 2020 [202]	retrospective cohort study Mexico	654858 SARS-CoV-2 positive cases (71707 COVID-19 deaths)	death OR	20-29 --> ref 30-39 --> 2.11 (1.95–2.28) 40-49 --> 5.52 (5.13–5.94) 50-59 --> 12.27 (11.42–13.18) 60-69 --> 26.06 (24.25–28.00) 70-79 --> 43.48 (40.40–46.79) 80+ --> 60.53 (56.02–65.42)	no diabetes/hypertension/obesity --> ref diabetes & hypertension & obesity --> 2.48 (2.38–2.59) diabetes & hypertension --> 1.93 (1.87–1.99) diabetes & obesity --> 2.44 (2.30–2.58) hypertension & obesity --> 1.95 (1.87–2.03) hypertension --> 1.39 (1.35–1.44) obesity --> 1.68 (1.62–1.73) diabetes --> 1.82 (1.76–1.88) no asthma/chronic obstructive pulmonary disease/smoking --> ref chronic obstructi…	female --> ref male --> 1.77 (1.74–1.81)	native speaker --> ref indigenous speaker --> 1.43 (1.32–1.55)	-	-	ns	1 --> ref 2 --> ns 3 --> 1.39 (1.14–1.69) 4 --> 1.60 (1.32–1.95) 5 --> 1.95 (1.56–2.43) not living in a municipality --> ref municipality --> 1.33 (1.28–1.37)	-	Ministry of Health --> ref Social security --> 2.91 (2.86–2.97) Private health provider --> 0.85 (0.79–0.92)	-	-
Li et al. 2021 [124]	meta-analysis multiple countries	42 studies 21060 SARS-CoV-2 positive cases	severity OR	[SMD]=1.73 (1.34–2.12)	chronic kidney disease --> 2.97 (1.63–5.41) chronic obstructive pulmonary disease --> 2.88 (1.89–4.38) coronary heart disease --> 2.87 (2.22–3.71) malignancy --> 2.60 (2.00–3.40) cerebrovascular disease --> 2.47 (1.54–3.97) hypertension --> 2.42 (2.03–2.88) diabetes --> 2.40 (1.98–2.91) obesity --> 1.89 (1.44–2.46) chronic liver disease --> 1.51 (1.06–2.17)	female --> ref male --> 1.51 (1.33–1.71)	-	>30 --> 1.89 (1.44-2.46)	-	ever --> 1.40 (1.06–1.85)	-	-	-	-	-
Sandoval et al. 2021 [269]	retrospective cohort study Houston, Texas, USA	1853 young adult SARS-CoV-2 positive cases (no COVID-19 deaths)	composite outcome OR	1.1 (1.1–1.2) / year	class 2 obesity --> 3.1 (1.9–5.1) class 3 obesity --> 3.8 (2.4–6.0) asthma --> 2.3 (1.3–4.0) myocardial Infarction --> 5.8 (1.2–27.7) hypertension --> ns congestiveheart failure --> 6.0 (1.5–25.1) cerebrovascular disease --> 4.9 (1.7–14.7) diabetes --> 3.4 (1.9–6.2) thyroid disease --> ns solid organ transplant --> 5.6 (1.2–26.8)	female --> ref male --> 1.8 (1.2–2.7)	white --> ref black --> ns Latino or hispanic --> 1.9 (1.2–3.1)	-	-	-	social vulnerability index 40-59th percentile --> ns	non-pregnant --> ref pregnant --> 0.1 (0.0–0.4)	-	-	-
Sohrabi et al. 2021 [208]	retrospective cohort study Tehran, India	205654 SARS-CoV-2 positive cases (20472 COVID-19 deaths)	death OR	0–19 --> ref 20–39 --> 0.74 (0.635-0.884) 40–59 --> 1.48 (1.275-1.720) 60+ --> 3.70 (3.197-4.283)	diabetes --> ns hypertension --> ns cardiovascular disease --> ns cancer --> 1.71 (1.539-1.905) asthma --> 0.76 (0.649-0.904) chronic respiratory diseases --> 1.15 (1.022-1.315) chronic liver diseases --> 1.41 (1.112-1.803) chronic kidney diseases --> 1.75 (1.588-1.938) chronic neurological diseases --> 1.16 (1.001-1.364) chronic immune deficiency diseases --> ns chronic haematological diseases -…	female --> ref male --> 1.23 (1.186-1.281)	-	-	-	ever --> 0.76 (0.659-0.893)	-	-	-	-	-
Williamson et al. 2020 [281]	retrospective cohort study United Kingdom	(10926 COVID-19 deaths)	death HR	18–39 --> 0.06 (0.04–0.08) 40–49 --> 0.30 (0.25–0.36) 50–59 --> ref 60–69 --> 2.40 (2.16–2.66) 70–79 --> 6.07 (5.51–6.69) 80+ --> 20.60 (18.70–22.68)	high blood pressure or diagnosed hypertension --> 0.89 (0.85–0.93) respiratory disease excluding asthma --> 1.63 (1.55–1.71) asthma (versus none) --> no recent OCS use ns; recent OCS use 1.13 (1.01–1.26) chronic heart disease --> 1.17 (1.12–1.22) diabetes --> HbA1c < 58 mmol mol−1 1.31 (1.24–1.37); HbA1c ≥ 58 mmol mol−1 1.95 (1.83–2.08); no recent HbA1c measure 1.90 (1.72–2.09) cancer (non-haemat…	female --> ref male --> 1.59 (1.53–1.65)	white --> ref mixed --> 1.43 (1.11–1.84) south asian --> 1.45 (1.32–1.58) black --> 1.48 (1.29–1.69) other --> 1.33 (1.10–1.61)	<30 --> ref 30–34.9 --> 1.05 (1.00–1.11) 35–39.9 --> 1.40 (1.30–1.52) ≥40 --> 1.92 (1.72–2.13)	-	never --> ref former --> 1.19 (1.14–1.24) current --> 0.89 (0.82–0.97)	1 --> ref 2 --> 1.12 (1.05–1.19) 3 --> 1.22 (1.15–1.30) 4 -->1.51 (1.42–1.61) 5 --> 1.79 (1.68–1.91)	-	-	-	-
Abbreviations: OR - odds ratio, HR - hazard ratio, ref - reference level, ns - not significant, SMD - standardized mean difference, OCS - oral corticosteroids, (e)GFR - (estimated) glomerular filtration rate, HbA1c - Hemoglobin A1c
